# Supplementary material for: Identification of biomarkers and construction of discriminating model for tuberculosis patients with diabetes mellitus based on proteomics: a cross-sectional study
Source: Front Immunol. 2026 Jan 15;16:1713654. doi: 10.3389/fimmu.2025.1713654 (PMC12852329; doi:10.3389/fimmu.2025.1713654)
Supplement: Supplementary Table 1 — The detailed information of Cohort I. [file Table1.xlsx]

## Sheet: Cohort I
ID	Gender	Age	TB Diagnosis						DM Diagnosis
			TB Contact History	TB Past History	Chest Imaging	Smear	Culture	GeneXpert	DM History	Fasting Blood Glucose（mmol/L）	OGTT（mmol/L）	HbA1c（%）
HC01	Male	30	Negative	Negative					Negative
HC02	Male	20	Negative	Negative					Negative
HC03	Male	48	Negative	Negative					Negative
HC04	Male	20	Negative	Negative					Negative
HC05	Male	20	Negative	Negative					Negative
HC06	Male	47	Negative	Negative					Negative
HC07	Female	55	Negative	Negative					Negative
HC08	Female	36	Negative	Negative					Negative
HC09	Male	41	Negative	Negative					Negative
HC10	Male	49	Negative	Negative					Negative
HC11	Male	26	Negative	Negative					Negative
HC14	Male	26	Negative	Negative					Negative
HC15	Male	29	Negative	Negative					Negative
HC16	Male	59	Negative	Negative					Negative
HC18	Male	51	Negative	Negative					Negative
HC19	Male	32	Negative	Negative					Negative
HC20	Male	52	Negative	Negative					Negative
HC22	Female	25	Negative	Negative					Negative
HC23	Female	28	Negative	Negative					Negative
HC24	Male	36	Negative	Negative					Negative
HC25	Male	42	Negative	Negative					Negative
HC26	Male	22	Negative	Negative					Negative
HC27	Male	28	Negative	Negative					Negative
DM01	Male	51	Negative	Negative					T2DM history 3 years	5.25
DM02	Male	31	Negative	Negative					Self-reported polydipsia, polyphagia, polyuria, and weight loss.	12.7
DM03	Female	45	Negative	Negative					Self-reported polydipsia, polyphagia, polyuria, and weight loss.	7.2
DM04	Male	45	Negative	Negative					Self-reported polydipsia, polyphagia, polyuria, and weight loss.	9.1
DM05	Male	47	Negative	Negative					Self-reported polydipsia, polyphagia, polyuria, and weight loss.	8.5
DM06	Male	43	Negative	Negative					6 years ago, patient's fasting blood glucose was 8mmol/L during physical exam, subsequent tests showed high blood glucose, diagnosed with "diabetes"	12.14	16.66	0.088
DM07	Female	52	Negative	Negative					Self-reported polydipsia, polyphagia, polyuria, and weight loss.	6.21	12.5	0.06
DM08	Male	54	Negative	Negative					T2DM history 1 year	7.63	13.81
DM09	Female	57	Negative	Negative						7.37	19.23	0.077
DM10	Female	50	Negative	Negative					Self-reported polydipsia, polyphagia, polyuria, and weight loss.	10
DM11	Male	27	Negative	Negative					5 months ago, symptoms of polydipsia, polyphagia, polyuria, and weight loss appeared	14.49	16.78	0.13
DM12	Female	56	Negative	Negative					Dry mouth, polydipsia, polyuria for 20 days	16.27	26.51	0.13
DM13	Male	50	Negative	Negative					Self-reported polydipsia, polyphagia, polyuria, and weight loss.	10.8
DM14	Male	48	Negative	Negative					Dry mouth, polydipsia, polyuria with weight loss for 3 weeks	7.48	17.92	0.135
DM15	Male	29	Negative	Negative					Dry mouth, polydipsia, polyuria for 1 year	5.97	14.42	0.116
DM16	Female	34	Negative	Negative					Blood glucose found elevated during physical exam 6 days ago	12.18		0.098
DM17	Male	28	Negative	Negative					Found high blood glucose 5 months ago, dry mouth, polydipsia for 1 week	7.92	9.75	0.083
DM18	Female	60	Negative	Negative					Blood glucose found elevated 10 days ago	8.4	10.72	0.074
DM20	Male	73	Negative	Negative					Found high blood glucose 1 year, poor glycemic control for 2 months	6.6	13.66	0.075
DM21	Male	47	Negative	Negative					Dry mouth, polydipsia, polyuria for 2 weeks	7.94	10.23	0.119
DM23	Male	46	Negative	Negative					Blood glucose found elevated over 20 days ago	13.01	25.27	0.113
DM24	Male	61	Negative	Negative					Dry mouth, polydipsia for 1 month	7.47
DM25	Female	34	Negative	Negative					Blood glucose found elevated 6 days ago	10.7	22.8	0.084
DM26	Male	53	Negative	Negative					Blurred vision for half a year, fatigue for 3 days	8.89	18.11	0.139
DM27	Female	48	Negative	Negative					Blood glucose found elevated 1 year, dry mouth, polydipsia, polyuria for 10 days	10.8		0.086
DM28	Male	48	Negative	Negative					Blood glucose found elevated 1 year, dry mouth, polydipsia, polyuria for 3 days	15.9		0.099
TB-DM01	Male	43	Spouse has pulmonary tuberculosis	Negative	CT：Pulmonary tuberculosis in both lungs; Right tuberculous pleurisy, hydropneumothorax, with right lung atelectasis	Negative	Positive	Positive	T2DM history over 3 months, currently on subcutaneous insulin for glycemic control, self-reported good control	4.77
TB-DM02	Male	47	Negative	Negative	CT：Consider pulmonary tuberculosis with cavity formation in both lungs	Positive	Positive	Positive	DM history 16 years, currently on "Dulaglutide 1 dose/week, Degludec insulin 16iu/night", self-reported good glycemic control	7.32		0.087
TB-DM03	Male	38	Negative	Negative	CT：Pulmonary tuberculosis with cavity formation in both lungs	Negative	Positive	Positive	Found high fasting blood glucose 3 days ago	15.39		0.11
TB-DM04	Male	75	Negative	Negative	CT：Infectious lesions with cavity formation in both lungs, tuberculosis possible; Pleurisy, pleural effusion on both sides, more pronounced on the right.	Positive	Positive	Positive	T2DM over 20 years, regularly taking "Metformin Hydrochloride 3 tablets twice daily, Xiaoke Pills 6 pills twice daily" for glycemic control, self-reported poor control	11.11
TB-DM05	Male	34	Negative	Negative	CT：Infectious lesions in both lungs, tuberculosis likely; Left pleural effusion（Serological Antibody (38kD)）	Negative	Negative	Negative	T1DM 25 years, currently on regular subcutaneous insulin for glycemic control, self-reported "poor glycemic control"	4.94		0.088
TB-DM06	Female	65	Negative	Negative	CT：Infectious lesions in both lungs, possible bronchial tuberculosis	Negative	Positive	Positive	Abnormal blood glucose found about 7 days ago	8.2
TB-DM07	Male	72	Negative	Negative	CT：Pulmonary tuberculosis with cavity formation in both lungs	Positive	Positive	Positive	Diabetes for 5 years	5.94		0.089
TB-DM08	Male	36	Negative	Negative	CT：Infectious lesions in both lungs, possible tuberculosis with cavities	Positive	Positive	Positive		5.83		0.086
TB-DM09	Male	56	Negative	Mother had pulmonary tuberculosis, daughter had tuberculous meningitis	CT：Infectious lesion in right lung, possible tuberculosis with cavities	Negative	Positive	Positive	DM history 10 years, long-term use of Metformin and Gliclazide for glycemic control, poor control	14.71		0.105
TB-DM10	Male	51	Negative	Negative	CT：Pulmonary tuberculosis with cavity formation in both lungs, possible endobronchial tuberculosis in left upper lobe	Positive	Positive	Positive	T2DM history over 1 year, currently on regular subcutaneous insulin therapy	14.06		0.088
TB-DM11	Male	42	Negative	Negative	CT：Infection with multiple cavity formation in both lungs, tuberculosis to be ruled out; Bilateral pleural effusion, lung atelectasis	Negative	Positive	Negative	History of diabetes (details unknown)	8.11
TB-DM12	Male	33	Negative	Negative	CT：Pulmonary tuberculosis with cavity formation in both lungs, local thickening of right pleura	Positive	Negative	Negative	T2DM history over 4 years. Diabetic retinopathy for over 2 years, no hypoglycemic drugs used for over 1 month	5.76		0.046
TB-DM13	Female	35	Negative	Negative	CT：Pulmonary tuberculosis in both lungs, possible endobronchial tuberculosis in left upper lobe, with local atelectasis	Negative	Positive	Positive	T2DM over 3 years, currently taking "Dapagliflozin, Glargine Insulin" regularly for glycemic control, self-reported good control	7.24
TB-DM14	Male	74	Negative	Negative	CT：Infectious lesions in both lungs, tuberculosis possible	Negative	Negative	Positive		7.78		0.086
TB-DM15	Male	60	Negative	Negative	CT：Pulmonary tuberculosis with cavity formation in both lungs	Positive	Positive	Positive	DM history over 10 years, usually takes "Metformin 1 tablet once daily"	9.29		0.101
TB-DM16	Male	55	Negative	Underwent pulmonary nodule resection in 2019, postoperative pathology indicated "granulomatous inflammation"	CT：Infectious lesions in both lungs, possible tuberculosis with cavities; Localized emphysema in lower lobes of both lungs; Postoperative changes in right lung	Positive	Negative	Positive	DM history over 20 years, intermittently given Metformin, Aspart Insulin, Glargine Insulin for glycemic control, poor control	7.88
TB-DM17	Male	64	Negative	History of pulmonary tuberculosis over 40 years ago, received anti-tuberculosis treatment with "Streptomycin, Penicillin" for 2 months then stopped		Positive	Negative	Positive	T2DM for 5 months, currently taking Sitagliptin Metformin Tablets, Gliquidone regularly for glycemic control	7.42		0.056
TB-DM18	Male	64	Negative	Negative	CT：Multiple lesions in both lungs, consider tuberculosis with cavity formation	Positive	Positive	Positive	T2DM over 4 years, currently taking "Linagliptin, Metformin Hydrochloride, subcutaneous injection of Aspart Insulin, Glargine Insulin for glycemic control", self-reported good control	7.16
