# Supplementary material for: Identification of biomarkers and construction of discriminating model for tuberculosis patients with diabetes mellitus based on proteomics: a cross-sectional study
Source: Front Immunol. 2026 Jan 15;16:1713654. doi: 10.3389/fimmu.2025.1713654 (PMC12852329; doi:10.3389/fimmu.2025.1713654)
Supplement: Supplementary Table 2 — The detailed information of Cohort II. [file Table2.xlsx]

## Sheet: Cohort II
ID	Gender	Age	TB Diagnosis						DM Diagnosis
			TB Contact History	TB Past History	Chest Imaging	Smear	Culture	GeneXpert	DM History	Fasting Blood Glucose（mmol/L）	OGTT（mmol/L）	HbA1c（%）
HC01	Male	30	Negative	Negative					Negative
HC02	Male	20	Negative	Negative					Negative
HC05	Male	20	Negative	Negative					Negative
HC06	Male	47	Negative	Negative					Negative
HC07	Female	55	Negative	Negative					Negative
HC09	Male	41	Negative	Negative					Negative
HC10	Male	49	Negative	Negative					Negative
HC11	Male	26	Negative	Negative					Negative
HC15	Male	29	Negative	Negative					Negative
HC16	Male	59	Negative	Negative					Negative
HC18	Male	51	Negative	Negative					Negative
HC19	Male	32	Negative	Negative					Negative
HC20	Male	52	Negative	Negative					Negative
HC24	Male	36	Negative	Negative					Negative
DM01	Male	51	Negative	Negative					T2DM history 3 years	5.25
DM02	Male	31	Negative	Negative					Self-reported polydipsia, polyphagia, polyuria, and weight loss.	12.7
DM06	Male	43	Negative	Negative					6 years ago, patient's fasting blood glucose was 8mmol/L during physical exam, subsequent tests showed high blood glucose, diagnosed with "diabetes"	12.14	16.66	0.085
DM07	Female	52	Negative	Negative					Self-reported polydipsia, polyphagia, polyuria, and weight loss.	6.21	12.5	0.06
DM08	Male	54	Negative	Negative					T2DM history 1 year	7.63	13.81
DM09	Female	57	Negative	Negative						7.37	19.23	0.077
DM10	Female	50	Negative	Negative					Self-reported polydipsia, polyphagia, polyuria, and weight loss.	10
DM11	Male	27	Negative	Negative					5 months ago, symptoms of polydipsia, polyphagia, polyuria, and weight loss appeared	14.49	16.78	0.13
DM12	Female	56	Negative	Negative					Dry mouth, polydipsia, polyuria for 20 days	16.27	26.51	0.13
DM13	Male	50	Negative	Negative					Self-reported polydipsia, polyphagia, polyuria, and weight loss.	10.8
DM14	Male	48	Negative	Negative					Dry mouth, polydipsia, polyuria with weight loss for 3 weeks	7.48	17.92	0.135
DM15	Male	29	Negative	Negative					Dry mouth, polydipsia, polyuria for 1 year	5.97	14.42	0.116
DM16	Female	34	Negative	Negative					Blood glucose found elevated during physical exam 6 days ago	12.18		0.098
DM17	Male	28	Negative	Negative					Found high blood glucose 5 months ago, dry mouth, polydipsia for 1 week	7.92	9.75	0.083
TB-DM01	Male	43	Spouse has pulmonary tuberculosis	Negative	CT: 1. Pulmonary tuberculosis in both lungs; 2. Right tuberculous pleurisy, hydropneumothorax, with right lung atelectasis	Negative	Positive	Positive	T2DM history over 3 months, currently on subcutaneous insulin for glycemic control, self-reported good control	4.77
TB-DM02	Male	47	Negative	Negative	CT: 1. Consider pulmonary tuberculosis with cavity formation in both lungs	Positive	Positive	Positive	DM history 16 years, currently on "Dulaglutide 1 dose/week, Degludec insulin 16iu/night", self-reported good glycemic control; cough, sputum, fatigue for over 6 months	7.32		0.087
TB-DM03	Male	38	Negative	Negative	CT: Pulmonary tuberculosis with cavity formation in both lungs	Negative	Positive	Positive	Found high fasting blood glucose 3 days ago	15.39		0.11
TB-DM04	Male	75	Negative	Negative	CT：Infectious lesions with cavity formation in both lungs, tuberculosis possible; Pleurisy, pleural effusion on both sides, more pronounced on the right.	Positive	Positive	Positive	T2DM over 20 years, regularly taking "Metformin Hydrochloride 3 tablets twice daily, Xiaoke Pills 6 pills twice daily" for glycemic control, self-reported poor control	11.11
TB-DM05	Male	34	Negative	Negative	CT: Infectious lesions in both lungs, tuberculosis likely; left pleural effusion（Serological Antibody (38kD)）	Negative	Negative	Negative	T1DM 25 years, currently on regular subcutaneous insulin for glycemic control, self-reported "poor glycemic control"	4.94		0.088
TB-DM06	Female	65	Negative	Negative	CT: Infectious lesions in both lungs, possible bronchial tuberculosis	Negative	Positive	Positive	Abnormal blood glucose found about 7 days ago	8.2
TB-DM07	Male	72	Negative	Negative	CT: Pulmonary tuberculosis with cavity formation in both lungs	Positive	Positive	Positive	Diabetes for 5 years	5.94		0.089
TB-DM08	Male	36	Negative	Negative	CT: Infectious lesions in both lungs, possible tuberculosis with cavities	Positive	Positive	Positive		5.83		0.086
TB-DM09	Male	56	Negative	Mother had pulmonary tuberculosis, daughter had tuberculous meningitis	CT: Infectious lesion in right lung, possible tuberculosis with cavities	Negative	Positive	Positive	DM history 10 years, long-term use of Metformin and Gliclazide for glycemic control, poor control	14.71		0.105
